# Supplementary material for: An Attempt to Conceptualize the Phenomenon of Stigma toward Intimate Partner Violence Survivors: A Systematic Review
Source: Behav Sci (Basel). 2023 Feb 21;13(3):194. doi: 10.3390/bs13030194 (PMC10044728; doi:10.3390/bs13030194)
Supplement: Supplementary file 1 [file behavsci-13-00194-s001.zip]

Archive with 2 entries (2 files):
- Supplementary_material_PRISMA checklist.pdf
- Supplementary_material_PRISMA_2020_abstract_checklist.pdf
